# Supplementary material for: Insights into the Structural Conformations of the Tau Protein in Different Aggregation Status
Source: Molecules. 2023 Jun 4;28(11):4544. doi: 10.3390/molecules28114544 (PMC10254443; doi:10.3390/molecules28114544)
Supplement: Supplementary file 1 [file molecules-28-04544-s001.zip]

Archive with 1 entries (1 files):
- molecules-2344251-supplementary.pdf
